# Supplementary material for: Mammea siamensis Flower Extract-Induced Cell Death Apoptosis in HCT116 Colon Cancer Cells via Vacuolar-Type H+-ATPase Inhibition Associated with GSK-3β/β-Catenin, PI3K/Akt/NF-κB, and MAPK Signaling Pathway
Source: Pharmaceuticals (Basel). 2025 Mar 21;18(4):441. doi: 10.3390/ph18040441 (PMC12030214; doi:10.3390/ph18040441)
Supplement: Supplementary file 1 [file pharmaceuticals-18-00441-s001.zip]

Archive with 1 entries (1 files):
- pharmaceuticals-3472840-SI.pdf
